# Supplementary material for: Targeting M2 Macrophages with a Novel NADPH Oxidase Inhibitor
Source: Antioxidants (Basel). 2023 Feb 10;12(2):440. doi: 10.3390/antiox12020440 (PMC9951936; doi:10.3390/antiox12020440)
Supplement: Supplementary file 1 [file antioxidants-12-00440-s001.zip]

Archive with 1 entries (1 files):
- antioxidants-2163388-supplementary.pdf
